# Supplementary material for: Biologically Potent Benzimidazole-Based-Substituted Benzaldehyde Derivatives as Potent Inhibitors for Alzheimer’s Disease along with Molecular Docking Study
Source: Pharmaceuticals (Basel). 2023 Jan 30;16(2):208. doi: 10.3390/ph16020208 (PMC9958709; doi:10.3390/ph16020208)
Supplement: Supplementary file 1 [file pharmaceuticals-16-00208-s001.zip]

Archive with 1 entries (1 files):
- pharmaceuticals-2093252-SI.pdf
